# Supplementary material for: Elaboration of the Effective Multi-Target Therapeutic Platform for the Treatment of Alzheimer’s Disease Based on Novel Monoterpene-Derived Hydroxamic Acids
Source: Int J Mol Sci. 2023 Jun 4;24(11):9743. doi: 10.3390/ijms24119743 (PMC10254045; doi:10.3390/ijms24119743)
Supplement: Supplementary file 1 [file ijms-24-09743-s001.zip]

Archive with 1 entries (1 files):
- ijms-2394340-supplementary.pdf
